# Supplementary material for: Computed Tomography-Based Radiomics Diagnostic Model for Fat-Poor Small Renal Tumor Subtypes
Source: Diagnostics (Basel). 2025 May 28;15(11):1365. doi: 10.3390/diagnostics15111365 (PMC12155376; doi:10.3390/diagnostics15111365)
Supplement: Supplementary file 1 [file diagnostics-15-01365-s001.zip]

Archive with 1 entries (1 files):
- diagnostics-3495949-supplementary.pdf
